# Supplementary material for: Pericoronary Radiomics Signature for Non-Culprit Lesion Progression and Revascularization Decision in NSTE-ACS
Source: Diagnostics (Basel). 2026 Apr 29;16(9):1341. doi: 10.3390/diagnostics16091341 (PMC13163618; doi:10.3390/diagnostics16091341)
Supplement: Supplementary file 1 [file diagnostics-16-01341-s001.zip]

Archive with 1 entries (1 files):
- diagnostics-4252615-supplementary.pdf
